# Supplementary material for: The Antioxidant and HDAC-Inhibitor α-Lipoic Acid Is Synergistic with Exemestane in Estrogen Receptor-Positive Breast Cancer Cells
Source: Int J Mol Sci. 2024 Aug 2;25(15):8455. doi: 10.3390/ijms25158455 (PMC11313180; doi:10.3390/ijms25158455)
Supplement: Supplementary file 1 [file ijms-25-08455-s001.zip]

Archive with 1 entries (1 files):
- ijms-3083340-supplementary.pdf
